# Supplementary material for: Complications of Pessaries Amenable to Surgical Correction: Two Case Reports and a Systematic Review of the Literature
Source: J Pers Med. 2023 Jun 27;13(7):1056. doi: 10.3390/jpm13071056 (PMC10381278; doi:10.3390/jpm13071056)
Supplement: Supplementary file 1 [file jpm-13-01056-s001.zip]

Archive with 1 entries (1 files):
- jpm-2392693-supplementary.mp4
